# Supplementary material for: Long‐term investigation of microbial community composition and transcription patterns in a biogas plant undergoing ammonia crisis
Source: Microb Biotechnol. 2018 Oct 31;12(2):305–23. doi: 10.1111/1751-7915.13313 (PMC6390037; doi:10.1111/1751-7915.13313)
Supplement: Supplementary file 4 — Table S1. Normalized coverage of the 20 high‐quality bins form Güllert et al. (2016) as observed in the 6 analysed metatranscriptome samples. [file MBT2-12-305-s004.xlsx]

## Sheet: Tabelle1
Bin	Taxonomy	BGR_130527	BGR_130829	BGR_131021	BGR_131118	BGR_140919	BGR_141022
pb121	Bacteria|Fibrobacteres/Acidobacteria group|Fibrobacteres|Fibrobacteria|Fibrobacterales|Fibrobacteraceae|Fibrobacter|Fibrobacter succinogenes	0.740335	0.532667	0.220484	0.248952	0.382615	0.273224
pb122	Bacteria|Fibrobacteres/Acidobacteria group|Fibrobacteres|Fibrobacteria|Fibrobacterales|Fibrobacteraceae|Fibrobacter|Fibrobacter succinogenes	0.120611	0.0405356	0.0546163	0.0478604	0.332107	0.174018
pb172	Bacteria|Bacteroidetes/Chlorobi group|Bacteroidetes	2.17223	1.47251	0.774697	0.910181	1.23129	0.726957
pb190	Bacteria|Firmicutes|Clostridia	6.55	6.42171	4.4665	4.32967	4.39304	5.53105
pb192-1	Bacteria|Firmicutes|Clostridia	6.96637	8.06152	6.87831	7.28138	5.16727	5.80936
pb212	Bacteria	3.02769	3.8184	4.01958	3.70361	2.61845	3.11634
pb215	Bacteria|Firmicutes|Clostridia|Clostridiales|Ruminococcaceae|Ruminiclostridium	11.723	17.2191	12.1871	12.4814	8.40888	12.8915
pb31	Bacteria|Spirochaetes|Spirochaetia|Spirochaetales|Spirochaetaceae|Treponema	7.01472	10.4846	16.9865	14.6793	19.2828	9.13798
pb35-2	Bacteria|Firmicutes|Clostridia|Clostridiales|Lachnospiraceae|Lachnoclostridium|Lachnoclostridium phytofermentans	2.59414	1.95499	1.03902	0.914697	2.72455	2.54217
pb3	Bacteria|Firmicutes|Clostridia	24.0059	23.4279	18.1495	20.6082	21.7196	24.2372
pb40	Bacteria|Firmicutes|Clostridia	0.851799	0.518859	0.264534	0.264739	0.812491	0.713661
pb6-1	Bacteria	6.82019	1.19459	1.33251	1.13381	6.06183	0.978231
pb65	Bacteria|Firmicutes|Clostridia|Clostridiales	6.5235	9.03824	9.38542	4.24325	6.07861	6.96216
pb69	Bacteria|Bacteroidetes/Chlorobi group|Bacteroidetes|Bacteroidia|Bacteroidales|Porphyromonadaceae	2.65736	1.97137	1.48846	2.25638	2.59567	2.51726
pb76-1	Bacteria|Firmicutes|Clostridia|Clostridiales|Ruminococcaceae	1.18902	1.15786	0.754788	0.584152	0.720661	0.868716
pb80	Bacteria|Firmicutes	32.9005	33.9332	23.5032	25.9601	19.0978	21.8644
pb85	Archaea|Euryarchaeota|Methanomicrobia|Methanosarcinales|Methanosarcinaceae|Methanosarcina|Methanosarcina barkeri	15.5992	20.9428	13.044	15.6249	9.88109	6.76068
pb88	Bacteria|Bacteroidetes/Chlorobi group|Bacteroidetes|Bacteroidia|Bacteroidales	3.3378	4.90654	11.2991	18.3036	6.16676	5.86001
pb90	Bacteria|Spirochaetes|Spirochaetia|Spirochaetales|Spirochaetaceae|Treponema	0.0570773	0.0413657	0.0547451	0.049467	0.0846953	0.0430228
pb97	Bacteria|Firmicutes|Clostridia|Clostridiales|Ruminococcaceae	0.350347	0.341319	0.412565	0.347618	0.653105	0.77397
