# Supplementary material for: Long‐term investigation of microbial community composition and transcription patterns in a biogas plant undergoing ammonia crisis
Source: Microb Biotechnol. 2018 Oct 31;12(2):305–23. doi: 10.1111/1751-7915.13313 (PMC6390037; doi:10.1111/1751-7915.13313)
Supplement: Supplementary file 5 — Table S2. 20 most abundant transcripts within eleven high‐quality bins showing high transcriptional activity and high variance over time. [file MBT2-12-305-s005.xlsx]

## Sheet: Tabelle1
pb3|Bacteria|Firmicutes|Clostridia	Merged	BGR130527	BGR130829	BGR131021	BGR131118	BGR140919	BGR141022	Average
	518_transfer-messenger_RNA,_SsrA	16972	23250	7200	8614	26550	24069	17775.8
	311_23S_ribosomal_RNA	15146	14106	11686	14254	15343	11722	13709.5
	314_16S_ribosomal_RNA	7713	6107	4062	4153	6657	5618	5718.33
	614_tRNA-Val(tac)	443	799	1705	1241	217	361	794.333
	297_HTH-type_transcriptional_repressor_NsrR	424	916	604	990	670	809	735.5
	661_DNA-directed_RNA_polymerase_subunit_beta'	354	467	1390	705	285	470	611.833
	800_hypothetical_protein	436	611	195	344	946	1029	593.5
	471_hypothetical_protein	436	607	193	344	945	1020	590.833
	481_Biofilm_formation_stimulator_VEG	354	451	917	475	284	540	503.5
	149_Reverse_rubrerythrin-2	304	983	410	269	436	346	458
	129_hypothetical_protein	318	787	387	350	540	362	457.333
	171_Elongation_factor_Tu	202	407	970	481	203	289	425.333
	160_tRNA-Met(cat)	294	333	646	422	305	274	379
	270_tRNA-Met(cat)	312	338	644	437	278	253	377
	648_hypothetical_protein	196	391	214	364	389	579	355.5
	365_Bacterioferritin	312	538	219	161	394	417	340.167
	928_NMT1-like_family_protein	238	404	231	232	356	464	320.833
	572_V-type_sodium_ATPase_catalytic_subunit_A	134	217	366	298	505	401	320.167
	903_Aldehyde_oxidoreductase	78	381	320	207	321	607	319
	840_Urocanate_reductase	178	232	387	201	317	491	301
	891_Cellulosome-anchoring_protein	228	336	118	127	444	551	300.667
pb122|Bacteria|Fibrobacteres/Acidobacteria group|Fibrobacteres|Fibrobacteria|Fibrobacterales|Fibrobacteraceae|Fibrobacter	Merged	BGR130527	BGR130829	BGR131021	BGR131118	BGR140919	BGR141022	Average
	01092_Alkyl_hydroperoxide_reductase_subunit_C	2	10	138	273	64	11	83
	00512_T5orf172_domain_protein	26	37	65	55	49	16	41.3333
	00332_Elongation_factor_Tu	4	58	104	34	9	4	35.5
	01588_tRNA-Met(cat)	38	38	18	21	27	13	25.8333
	00321_hypothetical_protein	44	4	0	0	16	43	17.8333
	00933_DNA-directed_RNA_polymerase_subunit_beta'	6	24	13	15	4	31	15.5
	01495_Type_2_topoisomerase_subunit_B	16	11	0	0	25	28	13.3333
	01306_Glycine--tRNA_ligase	16	3	4	5	14	29	11.8333
	00934_DNA-directed_RNA_polymerase_subunit_beta	8	12	15	12	10	13	11.6667
	00289_Chaperone_protein_DnaK	16	3	10	14	14	11	11.3333
	00811_Pyruvate-flavodoxin_oxidoreductase	18	10	10	5	13	8	10.6667
	00954_Anaerobic_ribonucleoside-triphosphate_reductase	6	5	5	6	23	19	10.6667
	01033_tRNA-Tyr(gta)	16	2	14	2	7	21	10.3333
	00201_UvrABC_system_protein_B	4	6	0	0	28	6	7.33333
	00970_Cadherin_domain_protein	26	0	0	0	4	13	7.16667
	00398_tRNA-Gly(gcc)	8	5	8	4	4	10	6.5
	00925_ATP-dependent_Clp_protease_ATP-binding_subunit_ClpX	0	3	0	19	11	3	6
	01635_hypothetical_protein	8	4	0	0	4	20	6
	00645_putative_Hsp20_family_chaperone	22	4	0	0	4	0	5
	01045_PA14_domain_protein	8	0	0	0	8	13	4.83333
	00200_hypothetical_protein	10	0	0	0	10	7	4.5
pb80|Bacteria|Firmicutes	Merged	BGR130527	BGR130829	BGR131021	BGR131118	BGR140919	BGR141022	Average
	1466_transfer-messenger_RNA,_SsrA	6787	8013	4808	5072	9193	8186	7009.83
	2096_transfer-messenger_RNA,_SsrA	6855	8003	4868	5111	9152	8064	7008.83
	2258_Transposase	2284	2139	2606	1280	1596	2455	2060
	0453_tRNA-Gln(ttg)	1060	1928	4546	3190	537	917	2029.67
	2240_Carboxypeptidase_regulatory-like_domain_protein	2940	2600	758	1276	1191	2142	1817.83
	2239_hypothetical_protein	1784	2837	1371	1307	796	1704	1633.17
	2071_Heme-binding_protein_A	2082	2313	920	985	1146	1682	1521.33
	0541_Integrase_core_domain_protein	358	1433	2327	1584	557	704	1160.5
	0113_Phage-related_minor_tail_protein	1034	998	2457	1383	285	624	1130.17
	1311_Elongation_factor_Tu	510	837	2269	929	354	470	894.833
	0801_HTH-like_domain_protein	782	676	1129	1025	609	823	840.667
	0941_Carbohydrate_family_9_binding_domain-like_protein	633	1238	737	709	555	693	760.833
	1202_Translation_initiation_factor_IF-2	714	686	831	709	370	699	668.167
	1575_Trehalose_import_ATP-binding_protein_SugC	538	630	832	722	359	778	643.167
	1838_Transposase_IS66_family_protein	132	468	1752	1027	125	186	615
	0861_putative_PIN_and_TRAM-domain_containing_protein_YacL	742	682	648	564	388	566	598.333
	0856_RNA_polymerase_sigma-H_factor	480	469	1129	740	255	377	575
	0845_DNA-directed_RNA_polymerase_subunit_beta'	492	563	1082	553	312	442	574
	0047_Cadherin-like_beta_sandwich_domain_protein	812	771	333	172	444	809	556.833
	1108_ATP-dependent_Clp_protease_proteolytic_subunit	292	457	1268	477	297	537	554.667
pb85|Archaea|Euryarchaeota|Methanomicrobia|Methanosarcinales|Methanosarcinaceae|Methanosarcina	Merged	BGR130527	BGR130829	BGR131021	BGR131118	BGR140919	BGR141022	Average
	2808_23S_ribosomal_RNA	129715	179989	154382	202155	101290	63276	138468
	1507_16S_ribosomal_RNA	77144	112101	113570	136901	74996	47982	93782.3
	2170_Methyl-coenzyme_M_reductase_alpha_subunit	7138	13323	13134	11224	19831	16278	13488
	2166_hypothetical_protein	2900	5386	2815	3024	6786	5720	4438.5
	1348_S-layer_protein	1768	2244	36	0	286	248	763.667
	1207_V-type_ATPase_116kDa_subunit_family_protein	1638	2066	52	2	197	170	687.5
	1139_Corrinoid/iron-sulfur_protein_large_subunit	1278	1967	56	0	152	153	601
	1202_V-type_ATP_synthase_alpha_chain	702	1248	386	226	597	406	594.167
	0010_hypothetical_protein	1500	1566	12	4	110	88	546.667
	2812_hypothetical_protein	1122	1590	79	6	77	154	504.667
	1134_Prismane/CO_dehydrogenase_family_protein	1016	1753	30	0	72	56	487.833
	2168_hypothetical_protein	854	1624	21	4	96	113	452
	1136_Carbon_monoxide_dehydrogenase/acetyl-CoA_synthase_subunit_alpha	852	1364	44	0	72	94	404.333
	2167_Methyl-coenzyme_M_reductase_operon_protein_D	770	1425	31	2	101	79	401.333
	2044_hypothetical_protein	1204	892	2	0	85	84	377.833
	2169_Methyl-coenzyme_M_reductase_gamma_subunit	596	1327	29	2	100	112	361
	1255_hypothetical_protein	922	1007	39	0	52	87	351.167
	1718_Methanol-cobalamin_methyltransferase_B_subunit	0	20	501	867	262	265	319.167
	0886_Bifunctional_enzyme_CysN/CysC	234	491	249	235	291	378	313
	1201_V-type_sodium_ATPase_subunit_B	522	979	75	18	106	91	298.5
pb121|Bacteria|Fibrobacteres/Acidobacteria group|Fibrobacteres|Fibrobacteria|Fibrobacterales|Fibrobacteraceae|Fibrobacter	Merged	BGR130527	BGR130829	BGR131021	BGR131118	BGR140919	BGR141022	Average
	00762_23S_ribosomal_RNA	3412	2169	1204	1578	2887	1834	2180.67
	00761_16S_ribosomal_RNA	2348	2090	992	1308	2584	1685	1834.5
	01398_hypothetical_protein	776	464	229	201	103	221	332.333
	00052_tRNA-Met(cat)	432	305	133	96	250	102	219.667
	01397_hypothetical_protein	321	230	135	119	43	197	174.167
	01401_Phage_minor_capsid_protein_2	454	195	117	67	77	44	159
	01403_Terminase_RNaseH-like_domain_protein	472	341	40	14	0	0	144.5
	01399_Phage_minor_structural_protein_GP20	530	284	24	7	0	5	141.667
	01410_hypothetical_protein	628	168	8	11	0	0	135.833
	01402_Phage_portal_protein,_SPP1_Gp6-like	442	319	28	23	0	1	135.5
	01392_Phage_tail_tube_protein	290	176	20	4	0	0	81.6667
	01556_Type_I_restriction_enzyme_EcoR124II_R_protein	56	192	19	33	78	87	77.5
	01580_Fibrobacter_succinogenes_major_domain_(Fib_succ_major)	64	54	44	90	90	111	75.5
	01118_tRNA-Met(cat)	68	95	94	67	56	58	73
	01394_hypothetical_protein	228	125	7	2	0	0	60.3333
	01527_Elongation_factor_Tu	26	22	155	87	7	13	51.6667
	01404_hypothetical_protein	166	138	3	0	0	0	51.1667
	01396_hypothetical_protein	166	112	12	8	0	0	49.6667
	01393_hypothetical_protein	168	93	0	4	0	0	44.1667
	01395_hypothetical_protein	126	100	17	2	0	0	40.8333
pb35-2|Bacteria|Firmicutes|Clostridia|Clostridiales|Lachnospiraceae|Lachnoclostridium|	Merged	BGR130527	BGR130829	BGR131021	BGR131118	BGR140919	BGR141022	Average
	_01656_transfer-messenger_RNA,_SsrA	2684	2374	1264	1111	2581	2333	2057.83
	_02184_Cold_shock_protein_CspA	4187	1684	580	650	1832	1807	1790
	_01687_Elongation_factor_Tu	484	539	622	598	363	466	512
	_01337_Pyruvate_synthase	244	398	299	199	433	329	317
	_01865_DNA-directed_RNA_polymerase_subunit_beta'	220	193	235	161	308	363	246.667
	_01864_DNA-directed_RNA_polymerase_subunit_beta	190	137	194	162	302	252	206.167
	_00863_Pyruvate,_phosphate_dikinase	230	232	193	89	240	232	202.667
	_01678_Ribonuclease_Y	284	163	109	89	214	277	189.333
	_00126_Transposase	176	150	187	186	169	201	178.167
	_00355_Lipoprotein_LipO	182	181	31	28	297	349	178
	_01964_Glyceraldehyde-3-phosphate_dehydrogenase	102	221	54	45	388	226	172.667
	_02003_Bacterial_Ig-like_domain_(group_2)	226	160	68	58	171	189	145.333
	_00949_Dinitrogenase_iron-molybdenum_cofactor	64	169	201	193	92	148	144.5
	_00401_Trehalose_import_ATP-binding_protein_SugC	122	153	139	82	128	157	130.167
	_00233_tRNA-Leu(tag)	26	84	183	294	82	70	123.167
	_00927_Pectate_disaccharide-lyase	126	226	42	18	149	164	120.833
	_02208_Concanavalin_A-like_lectin/glucanases_superfamily_protein	156	222	48	30	91	174	120.167
	_00518_hypothetical_protein	92	79	39	45	169	209	105.5
	_00237_tRNA-Arg(tct)	26	104	157	235	40	55	102.833
	_01823_Bacterial_Ig-like_domain_(group_2)	132	118	42	52	103	156	100.5
pb6-1|Bacteria	Merged	BGR130527	BGR130829	BGR131021	BGR131118	BGR140919	BGR141022	Average
	01278_Elongation_factor_Tu	980	1158	2469	1837	1021	413	1313
	00224_Oligopeptide-binding_protein_SarA	1778	147	55	37	1455	150	603.667
	00425_hypothetical_protein	1444	0	0	0	819	58	386.833
	01105_Pyruvate_synthase	734	132	252	258	520	164	343.333
	00674_N-acetylmuramoyl-L-alanine_amidase_CwlH	1112	0	0	0	787	39	323
	00486_tRNA-Gln(ttg)	68	305	526	665	142	147	308.833
	00577_hypothetical_protein	998	0	0	0	769	37	300.667
	00554_tRNA-Met(cat)	258	208	379	424	199	300	294.667
	00721_PII-type_proteinase	972	0	0	0	748	40	293.333
	01517_Trehalose_import_ATP-binding_protein_SugC	156	190	272	194	220	99	188.5
	00222_Oligopeptide_transport_system_permease_protein_OppC	530	10	18	5	440	41	174
	00552_tRNA-Met(cat)	34	168	266	334	129	81	168.667
	00380_Translation_initiation_factor_IF-2	504	1	0	1	392	24	153.667
	01544_Bacterial_pullanase-associated_domain_protein	582	0	0	0	291	22	149.167
	01311_Ribonuclease_Y	446	0	0	0	391	16	142.167
	00553_tRNA-Ser(tga)	96	115	252	202	73	108	141
	00427_hypothetical_protein	440	0	0	0	366	24	138.333
	01345_Integrase_core_domain_protein	260	16	53	12	325	159	137.5
	01368_30S_ribosomal_protein_S15	492	0	0	0	283	13	131.333
	01545_Maltose/maltodextrin-binding_protein	476	0	0	0	285	14	129.167
pb88|Bacteria|Bacteroidetes/Chlorobi group|Bacteroidetes|Bacteroidia|Bacteroidales	Merged	BGR130527	BGR130829	BGR131021	BGR131118	BGR140919	BGR141022	Average
	0243_transfer-messenger_RNA,_SsrA	2350	5743	13991	18628	6190	6245	8857.83
	0116_hypothetical_protein	810	1344	5045	8262	1456	1809	3121
	2132_Tetratricopeptide_repeat_protein	522	1032	3020	4684	1084	1371	1952.17
	0364_Alkyl_hydroperoxide_reductase_subunit_C	488	765	3296	5587	638	791	1927.5
	1817_DNA-binding_protein_HU-beta	802	976	1949	4833	1233	1519	1885.33
	0307_Elongation_factor_Tu	561	777	2983	3499	1000	714	1589
	1191_hypothetical_protein	252	531	2574	4424	779	851	1568.5
	1959_Cyclic_2,3-diphosphoglycerate_synthetase	292	489	2577	4143	338	496	1389.17
	2222_Bacterial_Ig-like_domain_protein	464	451	1866	3943	430	782	1322.67
	2430_hypothetical_protein	464	1032	1500	2825	812	770	1233.83
	1558_hypothetical_protein	228	425	2194	2933	668	814	1210.33
	0234_hypothetical_protein	1504	962	557	1278	1677	987	1160.83
	0911_NADP-reducing_hydrogenase_subunit_HndA	246	665	2075	2887	478	412	1127.17
	2150_hypothetical_protein	376	675	1284	2714	788	753	1098.33
	0429_Superoxide_dismutase_[Fe]	358	521	1611	2589	769	662	1085
	0299_DNA-directed_RNA_polymerase_subunit_beta'	272	372	1669	2653	465	496	987.833
	1559_TonB-dependent_receptor_SusC	194	364	1480	2769	493	606	984.333
	1655_Pyruvate_synthase	286	368	1858	2540	383	454	981.5
	0220_hypothetical_protein	2628	2180	10	97	562	238	952.5
	1658_hypothetical_protein	248	353	1403	2525	553	633	952.5
pb31|Bacteria|Spirochaetes|Spirochaetia|Spirochaetales|Spirochaetaceae|Treponema	Merged	BGR130527	BGR130829	BGR131021	BGR131118	BGR140919	BGR141022	Average
	1675_transfer-messenger_RNA,_SsrA	5332	6583	11454	10382	20291	10742	10797.3
	0181_23S_ribosomal_RNA	3354	3504	2083	3515	3977	2627	3176.67
	0330_RNA_recognition_motif._(a.k.a._RRM,_RBD,_or_RNP_domain)	878	1546	2562	2466	4710	1109	2211.83
	0265_ATP-dependent_RNA_helicase_CshA	789	1361	2742	2663	3985	886	2071
	0608_Flagellar_filament_31.3_kDa_core_protein	894	1603	3328	2720	1661	1268	1912.33
	0186_ATP-dependent_RNA_helicase_CshA	799	1418	2158	2200	3684	795	1842.33
	0607_Flagellar_filament_30.7_kDa_core_protein	796	1242	2363	2084	3163	1040	1781.33
	0004_Maltodextrin-binding_protein_MdxE	746	1302	2531	2226	1523	1333	1610.17
	0873_Elongation_factor_Tu	946	1672	2498	2113	1276	958	1577.17
	0179_16S_ribosomal_RNA	1754	1732	823	973	2152	1512	1491
	0838_Multiple_sugar-binding_protein	664	1251	1464	1055	2246	2085	1460.83
	1691_Cytoplasmic_filament_protein_A	544	985	2180	1711	2020	700	1356.67
	0729_Flagellar_filament_outer_layer_protein	674	800	1577	1355	1979	796	1196.83
	1475_Translation_initiation_factor_IF-2	432	894	1412	1441	2049	581	1134.83
	0706_Transcription_elongation_factor_GreA	522	816	1293	1182	2249	721	1130.5
	0718_30S_ribosomal_protein_S1	616	1099	1470	1352	1187	609	1055.5
	0921_Pyruvate-flavodoxin_oxidoreductase	594	1099	1780	1511	737	582	1050.5
	0870_DNA-directed_RNA_polymerase_subunit_beta'	526	984	1755	1475	644	443	971.167
	1834_Multiple_sugar-binding_periplasmic_receptor_ChvE	476	739	1460	754	1005	1030	910.667
	1590_Phosphoenolpyruvate_carboxykinase_[GTP]	428	813	1453	1117	1139	492	907
	1474_Transcription_termination/antitermination_protein_NusA	472	695	827	799	1934	649	896
pb3|Bacteria|Firmicutes|Clostridia	Merged	BGR130527	BGR130829	BGR131021	BGR131118	BGR140919	BGR141022	Average
	518_transfer-messenger_RNA,_SsrA	16972	23250	7200	8614	26550	24069	17775.8
	311_23S_ribosomal_RNA	15146	14106	11686	14254	15343	11722	13709.5
	314_16S_ribosomal_RNA	7713	6107	4062	4153	6657	5618	5718.33
	614_tRNA-Val(tac)	443	799	1705	1241	217	361	794.333
	297_HTH-type_transcriptional_repressor_NsrR	424	916	604	990	670	809	735.5
	661_DNA-directed_RNA_polymerase_subunit_beta'	354	467	1390	705	285	470	611.833
	800_hypothetical_protein	436	611	195	344	946	1029	593.5
	471_hypothetical_protein	436	607	193	344	945	1020	590.833
	481_Biofilm_formation_stimulator_VEG	354	451	917	475	284	540	503.5
	149_Reverse_rubrerythrin-2	304	983	410	269	436	346	458
	129_hypothetical_protein	318	787	387	350	540	362	457.333
	171_Elongation_factor_Tu	202	407	970	481	203	289	425.333
	160_tRNA-Met(cat)	294	333	646	422	305	274	379
	270_tRNA-Met(cat)	312	338	644	437	278	253	377
	648_hypothetical_protein	196	391	214	364	389	579	355.5
	365_Bacterioferritin	312	538	219	161	394	417	340.167
	928_NMT1-like_family_protein	238	404	231	232	356	464	320.833
	572_V-type_sodium_ATPase_catalytic_subunit_A	134	217	366	298	505	401	320.167
	903_Aldehyde_oxidoreductase	78	381	320	207	321	607	319
	840_Urocanate_reductase	178	232	387	201	317	491	301
	891_Cellulosome-anchoring_protein	228	336	118	127	444	551	300.667
pb215|Bacteria|Firmicutes|Clostridia|Clostridiales|Ruminococcaceae|Ruminiclostridium	Merged	BGR130527	BGR130829	BGR131021	BGR131118	BGR140919	BGR141022	Average
	00738_transfer-messenger_RNA,_SsrA	27446	42228	27588	25962	21835	28898	28992.8
	01161_Cellulose_1,4-beta-cellobiosidase_(reducing_end)_CelS	1880	3600	2395	2241	1468	2804	2398
	02546_16S_ribosomal_RNA_(partial)	2448	1950	1350	1487	4345	2621	2366.83
	01171_Transition_state_regulatory_protein_AbrB	3174	2433	2017	2249	1043	2548	2244
	02436_putative_zinc-ribbon_domain_protein	1956	3039	1718	1681	1133	2830	2059.5
	01195_LexA_repressor	1272	2764	2299	2205	843	2537	1986.67
	02059_Elongation_factor_Tu	868	1885	2734	1903	948	1350	1614.67
	01020_Cellulose_1,4-beta-cellobiosidase	952	2001	1142	1163	675	1197	1188.33
	00937_Bacterial_extracellular_solute-binding_protein	802	1719	1205	1122	598	968	1069
	00620_Bacterial_extracellular_solute-binding_protein	810	1251	312	372	625	1753	853.833
	02246_Endo-1,4-beta-xylanase_Z	612	1325	797	901	417	906	826.333
	01539_Rhamnogalacturonan_endolyase_YesW	496	1405	941	1008	290	762	817
	00762_hypothetical_protein	820	1005	530	407	477	1505	790.667
	00505_hypothetical_protein	676	934	644	628	443	747	678.667
	01977_Biofilm_formation_stimulator_VEG	738	817	639	598	254	1010	676
	00646_Transposase	654	670	539	275	482	857	579.5
	00921_DRTGG_domain_protein	436	917	600	759	90	422	537.333
	01012_Pyruvate,_phosphate_dikinase	390	721	693	472	417	495	531.333
	00205_Cell_division_protein_FtsA	584	864	388	367	181	748	522
	00801_Endo-1,4-beta-xylanase_Z	472	809	439	418	320	652	518.333
