# Supplementary material for: Long‐term investigation of microbial community composition and transcription patterns in a biogas plant undergoing ammonia crisis
Source: Microb Biotechnol. 2018 Oct 31;12(2):305–23. doi: 10.1111/1751-7915.13313 (PMC6390037; doi:10.1111/1751-7915.13313)
Supplement: Supplementary file 6 — Table S3. Assignment of the individual samples to the datasets submitted to NCBI with their respective SRS number. [file MBT2-12-305-s006.xlsx]

## Sheet: Tabelle1
Sample	Archaeal 16S	Bacterial 16S	Metatranscriptome
BGR02	SRS2630651	SRS2630638
BGR03	SRS2630636	SRS2630628	SRS2630626
BGR04	SRS2630643	SRS2630658
BGR05	SRS2630656	SRS2630644	SRS2630635
BGR06	SRS2630627	SRS2630642
BGR07	SRS2630618	SRS2630640	SRS2630641
BGR08	SRS2630652	SRS2630630	SRS2630623
BGR09	SRS2630660	SRS2630632
BGR10	SRS2630655	SRS2630654
BGR11	SRS2630639	SRS2630647
BGR12	SRS2630650	SRS2630634
BGR13	SRS2630637	SRS2630629
BGR14	SRS2630659	SRS2630657
BGR15	SRS2630648	SRS2630646
BGR16	SRS2630653	SRS2630621
BGR17	SRS2630619	SRS2630625
BGR18	SRS2630631	SRS2630624	SRS2630620
BGR19	SRS2630633	SRS2630649	SRS2630645
